# Supplementary material for: New Amidino-Substituted Benzimidazole Derivatives as Human Dipeptidyl Peptidase III Inhibitors: Synthesis, In Vitro Evaluation, QSAR, and Molecular Docking Studies
Source: Int J Mol Sci. 2025 Apr 20;26(8):3899. doi: 10.3390/ijms26083899 (PMC12027992; doi:10.3390/ijms26083899)
Supplement: Supplementary file 1 [file ijms-26-03899-s001.zip]

Archive with 1 entries (1 files):
- ijms-3580055-supplementary.pdf
